# Supplementary material for: Effects of Dopants and Processing Parameters on the Properties of ZnO-V2O5-Based Varistors Prepared by Powder Metallurgy: A Review
Source: Materials (Basel). 2023 May 14;16(10):3725. doi: 10.3390/ma16103725 (PMC10221863; doi:10.3390/ma16103725)
Supplement: Supplementary file 1 [file materials-16-03725-s001.zip]

Archive with 1 entries (1 files):
- materials-2354847-supplementary.pdf
